# Supplementary material for: Review and Meta-Analysis of the Evidence for Choosing between Specific Pyrethroids for Programmatic Purposes
Source: Insects. 2021 Sep 14;12(9):826. doi: 10.3390/insects12090826 (PMC8465213; doi:10.3390/insects12090826)
Supplement: Supplementary file 1 [file insects-12-00826-s001.zip]

Archive with 1 entries (1 files):
- insects-1350040-supplementary.pdf
